# Supplementary material for: Dying within dyads: Stress, sense of security and support during palliative home care
Source: PLoS One. 2021 Sep 14;16(9):e0257274. doi: 10.1371/journal.pone.0257274 (PMC8439476; doi:10.1371/journal.pone.0257274)
Supplement: S1 Data — (XLSX) [file pone.0257274.s001.xlsx]

## Sheet: Data
Perceived stress: Patient	Perceived stress: Caregiver	Perceived stress: Difference	Self-efficacy: Patient	Self-efficacy: Caregiver	Self-efficacy: Difference	Sense of security with care - care interaction: Patient	Sense of security with care - care interaction: Caregiver	Sense of security with care - care interaction: Difference	Sense of security with care - mastery: Patient	Sense of security with care - mastery: Caregiver	Sense of security with care - mastery: Difference	Perception of support: Patient	Perception of support: Caregiver	Perception of support: Difference	Gender Caregiver	Age Caregiver	ECR_ANXIETY Caregiver	ECR_AVOIDANCE Caregiver	EQ5D Caregiver	Relation with patiant	Gender Patient	Age Patient	ECR_ANXIETY patient	ECR_AVOIDANCE patient	EQ5D patient	Malignant diagnosis	ESAS patient
1.5	1.5	0	4	3	1	5.375	6	-0.625	4.66667	4	0.666667	14	14	0	Female	71	1.75	4	0.727	Husband/wife	Male	73	1.875	3.375	0.725	Respiratory	14
ND	2	ND	ND	4	ND	5	3.8	1.2	3	4.6	-1.6	ND	16	ND	Male	81	4.125	2.125	0.848	Husband/wife	Female	75	ND	ND	ND	Other malignancies	ND
1	2.5	-1.5	4	2	2	5.75	5.66667	0.083333	5.33333	5	0.333333	14	15	-1	Male	85	1.875	2.125	0.62	Husband/wife	Male	87	1.25	3	0.796	Urological	18
2	3.5	-1.5	4	3	1	5.14286	5.5	-0.357143	4	5.4	-1.4	12	16	-4	Male	58	3.25	3	0.725	Child	Female	84	4.25	3.875	0.779	Gastro-intestinal	16
2.5	3.5	-1	4	3	1	4.57143	ND	ND	6	5	1	14	10	4	Female	48	4	4.125	0.193	Child	Female	86	3.75	4.625	0.727	Breast	28
2	2	0	3	4	-1	5	5.2	-0.2	5	4.8	0.2	14	16	-2	Male	85	1.375	2.875	0.656	Husband/wife	Female	71	2.625	2.125	0.691	Gastro-intestinal	36
1.5	2	-0.5	3	2	1	3.5	4.16667	-0.666667	3.33333	3.6	-0.266667	14	14	0	ND	61	3.625	3.25	0.725	Husband/wife	Female	51	1.25	1.5	0.691	Gastro-intestinal	6
ND	2	ND	ND	3	ND	5.75	6	-0.25	6	5.4	0.6	ND	14	ND	Female	80	2.5	1	1	Husband/wife	Male	87	ND	ND	ND	Other malignancies	ND
2	2.5	-0.5	4	3	1	4.875	4.5	0.375	5.66667	5.2	0.466667	15	10	5	Male	53	4.375	1.625	0.796	Husband/wife	Female	53	2.125	1.25	0.433	Breast	16
1	2.5	-1.5	3	3	0	4.875	4	0.875	4.33333	3.6	0.733333	16	11	5	Male	61	3.25	3.875	1	Husband/wife	Female	55	1.75	2.125	0.62	Respiratory	20
2.5	2	0.5	3	3	0	5	5	0	4	4.6	-0.6	11	12	-1	Male	62	3.625	5.75	1	Husband/wife	Female	61	1.875	3.375	0.76	Gastro-intestinal	21
2.5	2	0.5	3	3	0	5	4.83333	0.166667	4.33333	4.4	-0.066667	14	12	2	Male	54	3.125	3.5	0.796	Husband/wife	Female	50	2.375	2	0.814	Gastro-intestinal	27
2.5	2.5	0	3	3	0	5.75	5	0.75	4.33333	4	0.333333	16	14	2	Male	60	2.125	3.375	0.725	Child	Male	84	3.625	1.125	0.725	Other malignancies	36
1	3	-2	4	4	0	3.25	4.83333	-1.58333	3.66667	4.25	-0.583333	11	15	-4	Male	50	3.125	3.75	0.848	Child	Female	90	1.75	4.25	0.71	Breast	15
3	2.5	0.5	3	3	0	5	4	1	3.66667	5	-1.33333	10	9	1	Male	53	3	2.375	0.796	Child	Male	86	3.5	3.875	0.623	Urological	32
1	4.5	-3.5	4	2	2	5.875	3.33333	2.54167	6	2.4	3.6	13	8	5	Female	38	5.125	1.625	0.725	Child	Female	61	1.125	2.625	0.76	Gastro-intestinal	23
ND	1	ND	ND	4	ND	4.71429	6	-1.28571	1.66667	6	-4.33333	ND	16	ND	Male	54	3.125	2.125	1	Child	Female	79	ND	ND	ND	Gastro-intestinal	ND
3	3	0	3	3	0	4.875	2.75	2.125	1.66667	4	-2.33333	13	7	6	Female	83	2.25	5.25	0.725	Husband/wife	Male	84	4.75	2.125	-0.319	Respiratory	51
2	1	1	4	4	0	5.625	5.66667	-0.041667	6	6	0	16	16	0	Female	74	2	1.75	0.691	Husband/wife	Male	77	2	4.875	0.516	Urological	21
3.5	2	1.5	3	4	-1	4.71429	5.8	-1.08571	3.33333	4.75	-1.41667	13	14	-1	Male	67	2	3.125	0.796	Husband/wife	Female	69	3.125	2.875	0.62	Breast	24
1	1	0	4	4	0	5.875	4.33333	1.54167	5.66667	4	1.66667	14	9	5	Female	40	3.375	3.125	1	Child	Female	73	1.75	5.375	0.796	Breast	12
2	2.5	-0.5	4	3	1	5.25	5	0.25	3.66667	3.4	0.266667	16	15	1	Male	56	2.625	4.125	0.725	Husband/wife	Female	55	2.5	3.125	0.796	Gastro-intestinal	17
1.5	2.5	-1	4	4	0	5.14286	5.33333	-0.190476	6	5.4	0.6	15	15	0	Male	75	2.875	2.25	0.796	Husband/wife	Female	73	1.625	2.375	1	Gastro-intestinal	2
2	1	1	3	4	-1	4.875	5.33333	-0.458333	4.66667	5.8	-1.13333	16	14	2	Female	72	6.125	2.375	0.848	Other relative/close friend	Female	47	2.5	4.375	0.743	Gastro-intestinal	11
2.5	2	0.5	2	3	-1	5.375	5.16667	0.208333	4.66667	3.2	1.46667	16	12	4	Female	55	4.75	1.5	0.812	Husband/wife	Male	56	3.875	2.375	0.689	Urological	23
2.5	3	-0.5	4	4	0	ND	3	ND	5	4.2	0.8	6	5	1	Male	60	2.25	3.375	0.727	Child	Male	89	3.625	4	1	Gastro-intestinal	12
1.5	2.5	-1	2	3	-1	4.875	5.2	-0.325	5	5.2	-0.2	14	10	4	Male	78	3.125	3	0.62	Husband/wife	Female	69	1.375	3.25	0.691	Urological	11
2	2	0	3	4	-1	5.125	5.6	-0.475	5.66667	5.4	0.266667	16	16	0	Female	76	1	2.375	-0.016	Husband/wife	Male	79	1.375	3	0.62	Gastro-intestinal	42
ND	2	ND	ND	3	ND	4.875	5.83333	-0.958333	4	5.6	-1.6	ND	12	ND	Male	65	1.5	3.75	0.796	Husband/wife	Female	65	ND	ND	ND	Other malignancies	ND
2.5	1	1.5	3	4	-1	5.75	5.5	0.25	5	6	-1	12	14	-2	Female	78	2	4.875	0.883	Other relative/close friend	Male	74	3.875	2.625	0.725	Urological	24
3	2.5	0.5	3	3	0	4.28571	4.66667	-0.380953	3.66667	3.8	-0.133333	12	11	1	Male	53	4.125	3.25	0.727	Child	Female	81	2	3	0.62	Respiratory	51
3	2.5	0.5	3	3	0	4.5	5.33333	-0.833333	4	4.8	-0.8	16	14	2	Male	61	4.625	2.75	0.725	Child	Male	89	4.25	4.25	0.516	Gastro-intestinal	65
2	1.5	0.5	2	3	-1	4.25	4.83333	-0.583333	4.33333	3.8	0.533333	16	11	5	Male	64	1.875	1	0.796	Husband/wife	Female	61	2.5	1.625	0.725	Other malignancies	29
1	1	0	4	3	1	5.625	5.4	0.225	3.33333	5	-1.66667	16	8	8	Male	51	2.75	3.875	0.796	Child	Male	72	1.375	5.875	0.62	Gastro-intestinal	15
2	2	0	4	2	2	3.5	4.33333	-0.833333	3	4.4	-1.4	10	9	1	Female	74	1.75	3.875	0.725	Sibling	Male	87	4.375	4.5	0.229	Urological	25
2.5	3.5	-1	3	2	1	4.75	5.16667	-0.416667	4.66667	3.6	1.06667	9	8	1	Male	55	4.875	4.625	0.088	Child	Male	80	3.75	4.875	0.725	Gastro-intestinal	28
2.5	1	1.5	4	4	0	4.375	4.66667	-0.291667	4.33333	5.6	-1.26667	16	16	0	Male	70	2.375	4.875	0.814	Other relative/close friend	Male	47	1.125	3.375	0.196	Other malignancies	10
3	1.5	1.5	3	4	-1	5.85714	5.6	0.257143	3.66667	5.8	-2.13333	14	14	0	Male	72	1.75	1.75	0.796	Husband/wife	Female	69	4.625	3.375	0.157	Breast	24
2.5	3	-0.5	3	3	0	4.75	5	-0.25	5.33333	3.4	1.93333	14	9	5	Female	62	2.75	4.75	0.848	Child	Female	85	1	2.625	0.814	Gastro-intestinal	20
2	1.5	0.5	3	4	-1	4.625	4.6	0.025	4	4.4	-0.4	12	9	3	Male	40	1.125	3.125	1	Child	Female	63	2.75	1	0.088	Other malignancies	36
1.5	3.5	-2	4	2	2	5.25	5.16667	0.083333	4.66667	3	1.66667	16	15	1	Female	60	1.375	2.625	0.848	Husband/wife	Male	63	3.625	1.75	0.331	Gastro-intestinal	15
1	1.5	-0.5	4	4	0	5	5.5	-0.5	4	4.6	-0.6	11	8	3	Female	73	1.625	4.375	1	Child	Female	92	2.25	1.25	0.814	Gastro-intestinal	4
2.5	1.5	1	ND	2	ND	2.75	4.83333	-2.08333	2	5	-3	ND	15	ND	Male	64	2.25	3.125	0.848	Other relative/close friend	Male	39	1.625	5.375	0.362	Other malignancies	27
2.5	2.5	0	4	3	1	5	5.33333	-0.333333	5.33333	4.8	0.533333	12	12	0	Female	72	2.875	2.5	0.848	Husband/wife	Male	74	1.5	4.25	0.124	Urological	30
ND	1	ND	ND	4	ND	3.71429	4.5	-0.785714	ND	5.6	ND	ND	13	ND	Male	49	2.625	2.75	0.796	Child	Female	78	ND	ND	ND	Breast	ND
2.5	1.5	1	3	3	0	5	ND	ND	2.66667	3.8	-1.13333	13	8	5	Male	76	1.375	3.5	0.727	Husband/wife	Female	60	2	3.25	0.62	Gastro-intestinal	37
2.5	4.5	-2	2	3	-1	4.625	6	-1.375	3	3.2	-0.2	12	13	-1	Female	73	4	3.625	0.656	Husband/wife	Male	77	4.5	3.5	0.691	Urological	38
2	3	-1	4	3	1	5.75	5.66667	0.083333	3.66667	4.8	-1.13333	16	14	2	Male	75	3.75	ND	0.796	Husband/wife	Female	71	1.625	3.75	0.088	Gastro-intestinal	27
2.5	3.5	-1	4	3	1	4.75	6	-1.25	4	4.6	-0.6	16	12	4	Female	37	2.125	2.375	0.725	Husband/wife	Male	45	2.875	1.75	0.779	Respiratory	36
1.5	3.5	-2	4	3	1	5	4.5	0.5	5	4	1	16	15	1	Female	59	3.5	1.625	0.725	Husband/wife	Male	58	1.5	4.375	0.689	Gastro-intestinal	32
1	4	-3	4	4	0	5.875	6	-0.125	4.66667	5	-0.333333	16	15	1	Female	74	1.75	1.375	0.124	Husband/wife	Male	80	4	1.375	0.691	Other malignancies	28
1.5	4	-2.5	3	3	0	4.875	5.33333	-0.458333	3.33333	2.6	0.733333	11	7	4	Female	64	2.125	2.875	0.291	Husband/wife	Male	64	2.875	5.625	0.689	Gastro-intestinal	31
ND	2	ND	ND	4	ND	4.25	5.83333	-1.58333	3.66667	4.2	-0.533333	ND	15	ND	Female	51	2	1.25	0.796	Child	Female	75	2.5	3.25	-0.429	Gastro-intestinal	ND
3	2.5	0.5	3	4	-1	6	5.83333	0.166667	5.66667	4.8	0.866667	11	15	-4	Female	66	1.75	2.75	0.725	Husband/wife	Male	64	1.375	4	0.691	Other malignancies	6
3	3.5	-0.5	3	3	0	5.75	5.33333	0.416667	5	4.75	0.25	14	9	5	Male	49	1.5	4.75	0.848	Husband/wife	Female	49	1.375	1	0.088	Breast	47
ND	4.5	ND	ND	3	ND	5	5.66667	-0.666667	3	3.4	-0.4	ND	11	ND	Female	72	6.25	1.375	0.222	Husband/wife	Male	79	ND	ND	0.796	Urological	ND
1	2.5	-1.5	4	4	0	5.375	6	-0.625	6	5.8	0.2	16	16	0	Male	37	3.5	1	1	Husband/wife	Male	71	2	2.375	-0.095	Non-malignant diagnoses	11
3.5	1.5	2	3	4	-1	4.75	4	0.75	3.33333	3.6	-0.266667	13	10	3	Male	46	2.25	ND	1	Husband/wife	Female	42	3.875	2.125	0.293	Other malignancies	46
2	3.5	-1.5	3	3	0	5.625	6	-0.375	4	5	-1	11	13	-2	Female	67	4.625	2.625	0.725	Husband/wife	Male	66	3.75	3.875	0.62	Other malignancies	29
2	2.5	-0.5	3	4	-1	6	5	1	5	5.4	-0.4	16	13	3	Male	66	ND	2.25	0.727	Husband/wife	Female	69	ND	2.5	0.779	Other malignancies	19
1	3	-2	4	3	1	5.875	4.83333	1.04167	5.33333	4.8	0.533333	16	12	4	Female	49	3.125	1.875	0.848	Child	Female	72	2.125	1.375	0.727	Breast	29
3	3.5	-0.5	3	2	1	4.375	4.33333	0.041667	3	3	0	11	16	-5	Female	67	3.625	1.75	0.725	Husband/wife	Male	69	4.375	4.25	0.848	Other malignancies	36
1.5	2.5	-1	3	3	0	4.5	4.83333	-0.333333	4.33333	4	0.333333	10	9	1	Female	83	1.5	3	0.124	Husband/wife	Male	77	1.75	2.5	0.727	Respiratory	8
2	4.5	-2.5	3	3	0	5.25	5.83333	-0.583333	5.66667	2.8	2.86667	12	11	1	Female	59	3.25	4.25	0.725	Child	Male	81	1.875	3	0.691	Other malignancies	16
1	1	0	4	4	0	6	6	0	5.33333	6	-0.666667	16	16	0	Male	68	1.75	1.75	0.727	Husband/wife	Female	64	1.75	2.5	0.796	Gastro-intestinal	15
3.5	5	-1.5	3	3	0	5.875	4.6	1.275	1.66667	1	0.666667	13	8	5	Female	74	5.125	5.5	0.291	Husband/wife	Male	75	4.5	3.875	0.291	Gastro-intestinal	23
2	2.5	-0.5	4	4	0	4.5	4.83333	-0.333333	4.33333	4.6	-0.266667	12	12	0	Male	50	4.5	2.375	0.725	Husband/wife	Female	46	3	2.75	0.055	Breast	22
4.5	1	3.5	3	4	-1	5.375	6	-0.625	2.66667	6	-3.33333	13	5	8	Male	53	1.125	1.625	1	Child	Female	80	3.125	3.625	-0.429	Non-malignant diagnoses	49
1.5	3.5	-2	4	2	2	5	5.16667	-0.166667	5.33333	3	2.33333	11	15	-4	Female	60	1.375	2.625	0.848	Husband/wife	Female	81	1.875	4.125	0.779	Respiratory	8
1	1	0	4	4	0	6	4.66667	1.33333	5.66667	4.2	1.46667	16	16	0	Male	60	2.25	1.75	1	Husband/wife	Female	51	4	4.625	1	Gastro-intestinal	0
2	3	-1	2	3	-1	4.25	6	-1.75	3	2.4	0.6	16	10	6	Female	51	4.625	1.25	0.193	Husband/wife	Male	52	3	4	0.028	Other malignancies	31
1	1.5	-0.5	4	4	0	6	5.83333	0.166667	3.33333	4.4	-1.06667	14	14	0	Female	81	2.375	2.125	1	Husband/wife	Male	83	2.75	3.125	-0.05	Urological	16
ND	3	ND	ND	2	ND	5	5.16667	-0.166667	3.33333	4.4	-1.06667	ND	11	ND	Female	65	2.125	1	0.848	Child	Female	94	ND	ND	0.082	Breast	ND
2	1	1	3	4	-1	5.25	5.6	-0.35	4	6	-2	16	15	1	Male	82	4	4	1	Husband/wife	Female	76	1.75	1	0.62	Other malignancies	12
3	3.5	-0.5	1	4	-3	5.5	4.16667	1.33333	3.33333	4	-0.666667	14	14	0	Male	80	3.25	4.625	0.62	Husband/wife	Female	73	3.375	2.75	0.76	Gastro-intestinal	0
2.5	1	1.5	4	1	3	5.625	6	-0.375	4.33333	5.8	-1.46667	13	16	-3	Male	58	1.5	1.5	1	Husband/wife	Female	51	2.375	1.5	0.796	Gastro-intestinal	7
3.5	2.5	1	3	3	0	4.375	4.16667	0.208333	2.33333	4	-1.66667	11	11	0	Male	63	4.625	3.25	0.796	Husband/wife	Female	67	2.75	3.75	0.62	Other malignancies	29
2	1.5	0.5	4	4	0	5.125	5	0.125	3.66667	5	-1.33333	12	16	-4	Female	66	ND	2.375	0.656	Husband/wife	Male	76	2.25	4	0.779	Respiratory	38
ND	2	ND	ND	3	ND	4.125	6	-1.875	1	4.6	-3.6	ND	16	ND	Male	81	3.25	2.75	0.193	Husband/wife	Female	75	5.375	5.75	ND	Gastro-intestinal	ND
1.5	1.5	0	4	3	1	5.625	5.83333	-0.208333	4.33333	5.6	-1.26667	15	14	1	Female	53	1.875	2.375	1	Child	Female	79	1.75	1	0.689	Other malignancies	13
2	3.5	-1.5	3	2	1	5.125	5	0.125	4.66667	3.8	0.866667	12	14	-2	Female	79	2.875	3.625	0.725	Husband/wife	Male	81	3.5	4	0.101	Urological	20
3	3.5	-0.5	4	3	1	5.5	5.83333	-0.333333	4.33333	4.8	-0.466667	16	16	0	Female	65	3	2.25	0.656	Husband/wife	Male	66	4.125	2.625	0.848	Gastro-intestinal	23
2.5	2	0.5	3	3	0	4.75	5.16667	-0.416667	3.66667	4.2	-0.533333	13	15	-2	Male	70	4.375	3.875	1	Husband/wife	Female	69	2.625	3.375	0.189	Other malignancies	16
2.5	2	0.5	2	4	-2	5.375	5.16667	0.208333	4.33333	4.4	-0.066667	16	16	0	Male	62	3.25	2.125	0.848	Husband/wife	Female	56	3.375	2.25	0.62	Breast	58
2	2	0	4	3	1	5.75	5.83333	-0.083333	6	5.2	0.8	12	12	0	Female	63	1.25	2.625	0.848	Husband/wife	Male	60	1.625	3.125	0.024	Non-malignant diagnoses	37
2	2	0	3	4	-1	5.71429	5.5	0.214286	4.33333	4.4	-0.066667	11	15	-4	Female	74	2.25	1.125	0.725	Husband/wife	Male	82	2	4.5	0.587	Urological	42
1.5	1	0.5	4	3	1	5.5	4.75	0.75	5.33333	3.8	1.53333	16	11	5	Male	67	2.875	5	0.725	Husband/wife	Female	56	1.375	1.75	0.814	Gastro-intestinal	10
2	3	-1	4	3	1	4.875	5.33333	-0.458333	5	3.6	1.4	15	12	3	Female	81	3.375	1.875	0.848	Husband/wife	Male	85	2.75	1.75	0.587	Urological	21
ND	3	ND	ND	3	ND	5.875	4.4	1.475	3.33333	3.2	0.133333	ND	13	ND	Female	70	3.375	3.125	0.725	Husband/wife	Male	81	ND	ND	ND	Urological	ND
ND	2.5	ND	ND	3	ND	ND	4.5	ND	ND	2.6	ND	ND	10	ND	Female	72	3.125	2.5	0.848	Husband/wife	Male	75	ND	ND	ND	ND	ND
1	1.5	-0.5	3	4	-1	5.75	5.33333	0.416667	6	5.4	0.6	16	11	5	Female	32	1	3.25	1	Child	Female	65	2.125	2.375	0.587	Breast	25
4	3.5	0.5	3	3	0	5	3	2	2.33333	3	-0.666667	13	6	7	Male	31	3.25	3.75	0.725	Husband/wife	Female	36	3.375	3	-0.181	Other malignancies	19
4.5	3	1.5	3	3	0	5.875	5.83333	0.041667	6	4	2	12	13	-1	Female	70	2	3.5	0.725	Husband/wife	Male	67	2.125	3.125	0.088	Other malignancies	30
3	2.5	0.5	3	3	0	6	5.8	0.2	3	2.8	0.2	16	15	1	Male	56	3.375	3.875	0.848	Husband/wife	Female	66	1.375	1.25	0.743	Gastro-intestinal	28
2	4	-2	3	2	1	5.875	5.8	0.075	2	3.4	-1.4	16	14	2	Female	66	2.5	5.125	0.725	Husband/wife	Male	70	2.125	4	0.796	Gastro-intestinal	19
4	2	2	4	4	0	4.875	4.83333	0.041667	5	4.4	0.6	16	12	4	Female	63	2.625	2	1	Husband/wife	Male	58	2.5	4.125	0.028	Urological	29
2	2.5	-0.5	4	1	3	4.5	5.8	-1.3	3.66667	4.6	-0.933333	15	9	6	Male	36	2.125	1.25	0.03	Child	Female	65	2.25	3.375	0.587	Non-malignant diagnoses	25
3.5	3.5	0	3	3	0	4.5	4.6	-0.1	4	3.8	0.2	12	14	-2	Male	51	2.25	2.875	0.725	Husband/wife	Female	38	2.375	3.5	0.725	Other malignancies	34
2.5	4.5	-2	4	3	1	4.75	4	0.75	4.33333	2.6	1.73333	10	8	2	Male	54	4.375	2.875	0.378	Husband/wife	Male	56	4.25	4	0.362	Gastro-intestinal	38
3	2.5	0.5	3	3	0	5.625	5	0.625	4	3.4	0.6	13	12	1	Male	56	1.75	2.25	0.689	Husband/wife	Female	57	3	2	0.293	Other malignancies	22
3.5	3	0.5	3	3	0	5.875	6	-0.125	4.66667	4.2	0.466667	16	14	2	Female	40	4	2.875	0.378	Husband/wife	Male	39	2.375	2.875	0.416	Other malignancies	50
4.5	4	0.5	3	3	0	4.875	5.5	-0.625	3.33333	3.2	0.133333	11	15	-4	Female	65	1.75	2.25	0.725	Husband/wife	Male	64	2.25	2.75	ND	Urological	41
1.5	5	-3.5	4	3	1	5.75	5	0.75	5.66667	5.4	0.266667	16	14	2	Female	79	2.25	2.125	0.291	Husband/wife	Male	74	3.625	4.5	0.587	Urological	32
4	3.5	0.5	3	2	1	5.625	5.83333	-0.208333	5.66667	3.6	2.06667	13	16	-3	Female	63	2.75	3.5	0.725	Sibling	Female	65	3.375	2.5	0.516	Gastro-intestinal	17
1	3.5	-2.5	4	4	0	6	5.83333	0.166667	5.33333	5	0.333333	16	15	1	Male	79	1.625	2	0.656	Husband/wife	Female	73	1.625	2.125	0.26	Breast	12
ND	ND	ND	ND	ND	ND	4.25	5	-0.75	4.33333	5.66667	-1.33333	ND	ND	ND	Female	79	ND	ND	ND	Husband/wife	Male	77	ND	ND	ND	Urological	ND
1	1.5	-0.5	3	3	0	4.5	6	-1.5	3.66667	3.8	-0.133333	13	12	1	Female	77	2.625	4.125	0.725	Husband/wife	Male	76	4.375	4	-0.016	Urological	31
2	2	0	3	4	-1	6	5.83333	0.166667	5	5.6	-0.6	12	14	-2	Male	39	3	1.875	0.727	Child	Female	69	1.75	4.5	-0.003	Non-malignant diagnoses	29
1	1	0	4	3	1	5.875	5.66667	0.208333	6	5	1	12	10	2	Male	55	1.375	2.75	1	Husband/wife	Female	65	3	3.125	0.796	Breast	14
ND	2	ND	ND	3	ND	5.57143	5.33333	0.238096	ND	3.8	ND	ND	12	ND	Female	60	3.375	1.875	0.848	Husband/wife	Male	62	ND	ND	ND	Other malignancies	ND
1	2	-1	3	3	0	5.375	5.16667	0.208333	5	4.6	0.4	16	12	4	Female	ND	2.75	1.625	0.725	Husband/wife	Male	62	2.5	4.25	0.812	Gastro-intestinal	10
1	1.5	-0.5	4	3	1	5.25	5.75	-0.5	4.33333	4.4	-0.066667	13	11	2	Female	58	2.375	2.25	1	Child	Female	83	3.375	2	0.796	Other malignancies	4
ND	ND	ND	3	ND	ND	5.625	5	0.625	3.66667	2.6	1.06667	13	ND	ND	Female	82	ND	ND	ND	Husband/wife	Male	83	2	4.125	-0.016	Gastro-intestinal	23
3	2	1	3	4	-1	6	4.16667	1.83333	5	3	2	13	15	-2	Male	75	4.5	1.375	0.796	Husband/wife	Female	70	5	3	0.639	Breast	42
1.5	2	-0.5	3	4	-1	4.875	ND	ND	4.66667	4.4	0.266667	16	12	4	Male	36	2.125	2.5	0.725	Child	Female	62	1.75	1.375	0.725	Gastro-intestinal	21
3	3.5	-0.5	3	3	0	5.375	4.33333	1.04167	4	2	2	16	11	5	Female	65	4.125	3.875	0.848	Husband/wife	Male	70	3.75	3.625	-0.163	Respiratory	42
ND	2	ND	ND	3	ND	4.625	4.16667	0.458333	2.5	2.4	0.1	ND	10	ND	Male	69	3.75	2.875	0.848	Husband/wife	Female	66	ND	ND	ND	Respiratory	ND
3	3	0	4	4	0	4.5	5.5	-1	4.33333	5.4	-1.06667	15	15	0	Female	54	2.125	3.625	1	Child	Male	78	4	2.75	0.189	Respiratory	26
3	2.5	0.5	3	3	0	5.875	5.5	0.375	5.33333	4.2	1.13333	15	13	2	Male	70	5.125	3.875	1	Husband/wife	Female	66	1.875	1.125	-0.184	Non-malignant diagnoses	38
ND	3	ND	ND	3	ND	4.625	4.83333	-0.208333	2.33333	3.8	-1.46667	ND	13	ND	Male	55	2.625	2.875	0.725	Child	Female	85	ND	ND	ND	Gastro-intestinal	ND
1.5	3	-1.5	4	3	1	5.75	5.5	0.25	4	3.8	0.2	16	14	2	Female	59	3.125	1.5	0.725	Husband/wife	Male	64	2.5	4.25	0.796	Gastro-intestinal	14
1.5	4	-2.5	3	4	-1	5.25	5.4	-0.15	3.66667	4.8	-1.13333	16	16	0	Female	57	2.5	1.875	0.848	Husband/wife	Male	63	1	1	0.743	Urological	15
5	2.5	2.5	4	3	1	5.125	4.16667	0.958333	6	2.8	3.2	9	9	0	Male	46	3.75	3.25	0.725	Husband/wife	Female	45	4	2.125	1	Respiratory	0
2.5	2	0.5	3	4	-1	4.85714	5.75	-0.892857	4.66667	5.2	-0.533333	12	12	0	Female	63	2.5	3.5	1	Husband/wife	Male	69	4	3.125	0.62	Respiratory	29
1	2	-1	3	3	0	6	6	0	4.33333	4.8	-0.466667	14	13	1	Female	87	2	3.75	0.727	Husband/wife	Male	85	2.5	3.75	0.383	Gastro-intestinal	22
2.5	5	-2.5	4	4	0	4.875	6	-1.125	3.66667	4.2	-0.533333	14	16	-2	Female	37	1.875	1	0.725	Husband/wife	Male	37	2	2.75	0.516	Other malignancies	38
3	2	1	3	4	-1	6	4.83333	1.16667	5.66667	4.6	1.06667	16	12	4	Male	54	2	2.375	0.796	Child	Female	75	4	3	-0.003	Respiratory	17
3	1.5	1.5	3	4	-1	5.625	5.83333	-0.208333	4.66667	2.4	2.26667	16	16	0	Male	63	1.75	4.75	0.848	Husband/wife	Female	62	1.75	1.625	-0.594	Respiratory	30
1	3	-2	4	3	1	5.375	5.5	-0.125	5.33333	4	1.33333	14	14	0	ND	35	2.375	2.375	0.848	Child	Male	66	2.375	2	0.796	Gastro-intestinal	19
3	4	-1	4	3	1	5.5	5.66667	-0.166667	5	3.2	1.8	12	15	-3	Male	81	3.25	1.875	0.516	Husband/wife	Female	72	3.125	2.25	0.186	Breast	31
2	3	-1	3	3	0	5.57143	5.6	-0.028571	3	4	-1	12	11	1	Male	66	2.625	6.25	0.848	Husband/wife	Female	72	2.75	4.25	0.62	Gastro-intestinal	45
1	2	-1	4	4	0	4.625	3.66667	0.958333	4	4.6	-0.6	15	15	0	Female	64	2.75	1.625	0.796	Child	Male	88	2.5	1	0.727	Urological	8
1	ND	ND	3	ND	ND	5	6	-1	5.66667	4.6	1.06667	16	ND	ND	Male	ND	ND	ND	ND	Husband/wife	Female	69	3	2.25	0.725	Gastro-intestinal	27
2	2	0	3	4	-1	4.5	4.2	0.3	3.33333	3.8	-0.466667	11	11	0	Female	63	2	1.25	0.796	Sibling	Female	65	1.625	1.375	0.725	Gastro-intestinal	21
1.5	1.5	0	3	4	-1	5.14286	5.2	-0.057143	3.33333	5.6	-2.26667	15	16	-1	Male	69	4.25	3.25	0.848	Husband/wife	Female	64	3.625	3.125	0.048	Other malignancies	30
2	1.5	0.5	4	4	0	5.625	5.5	0.125	4.33333	4.4	-0.066667	16	15	1	Male	68	2.75	3	1	Husband/wife	Female	66	1.125	1.5	0.725	Gastro-intestinal	15
1	4.5	-3.5	4	3	1	5.625	4.83333	0.791667	6	4.4	1.6	16	15	1	Female	33	5.125	1.125	0.656	Child	Female	54	1.625	1.75	0.015	Other malignancies	33
1.5	3	-1.5	3	4	-1	5.875	3.66667	2.20833	3.66667	4.8	-1.13333	15	12	3	Female	46	3.125	1.875	1	Child	Female	73	1.5	1.125	0.587	Gastro-intestinal	15
3.5	2	1.5	3	3	0	5.5	4.33333	1.16667	4.66667	5	-0.333333	16	12	4	Female	55	2.625	3.125	0.796	Husband/wife	Male	67	1.375	2.875	-0.166	Urological	37
3.5	2.5	1	2	4	-2	5.57143	5.66667	-0.095238	3	4.2	-1.2	13	13	0	Male	67	2	2.75	0.725	Husband/wife	Female	68	1.875	3.75	0.725	Other malignancies	34
2	2.5	-0.5	2	4	-2	4	5.33333	-1.33333	4	4.8	-0.8	11	16	-5	Female	53	2	3.25	0.725	Husband/wife	Male	64	1	2.375	0.62	Respiratory	55
1.5	1.5	0	4	4	0	5.625	5.16667	0.458333	5.66667	4.6	1.06667	15	14	1	Female	71	3	3.875	0.848	Husband/wife	Male	73	2.5	1.75	0.62	Urological	4
1.5	1.5	0	4	4	0	5.625	5.66667	-0.041667	3.33333	5.2	-1.86667	16	16	0	Male	73	3.5	3.625	1	Husband/wife	Female	71	1.75	1.5	0.159	Other malignancies	15
2.5	3.5	-1	3	3	0	5.5	5.66667	-0.166667	4.33333	3.8	0.533333	11	8	3	Male	65	2.625	2.875	0.725	Husband/wife	Female	51	3.25	1.875	0.128	Breast	60

## Sheet: Read Me
Dying within dyads: Stress, sense of security and support during palliative home care
Maria Liljeroos, Per Milberg, Barbro Krevers, Anna Milberg
PLOS ONE
ND means unknown
Lable	Explanation
Perceived stress: Patient	Two (of ten) items from the Perceived Stress Scale (PSS) (felt nervous and stressed; difficulties were piling up so high that you could not overcome them); 5-point scale: 0 (never) – 4 (very often); mean value
Perceived stress: Caregiver
Perceived stress: Difference
Self-efficacy: Patient	One statement (of ten; I can solve most problems if I invest the necessary effort) from the General Self-Efficacy Scale (GSE); 4-point scale: 1 (not at all true) – 4 (exactly true)
Self-efficacy: Caregiver
Self-efficacy: Difference
Sense of security with care - care interaction: Patient	Assessed with one (Care interaction) of three validated subscales from The sense of security in care-Patients' Evaluation instrument (SEC-P; 15 items) and The sense of security in care-Relatives' Evaluation instrument (SEC-R; 17 items); Care interaction (SEC-P 3 items, SEC-R 4 items); both 6-point scale: 1 (never) - 6 (always); mean values of subscales
Sense of security with care - care interaction: Caregiver
Sense of security with care - care interaction: Difference
Sense of security with care - mastery: Patient	Assessed with one (Mastery) of three validated subscales from The sense of security in care-Patients' Evaluation instrument (SEC-P; 15 items) and The sense of security in care-Relatives' Evaluation instrument (SEC-R; 17 items). Mastery (8 items both from SEC-P and SEC-R); both 6-point scale: 1 (never) - 6 (always); mean values of subscales
Sense of security with care - mastery: Caregiver
Sense of security with care - mastery: Difference
Perception of support: Patient	Quality of support scale: One (of 3 validated subscales) from the COPE questionnaire: 4 of 15 questions; 4-point scale: 1 (never) – 4 (always); sums for each subscale
Perception of support: Caregiver
Perception of support: Difference
Gender Caregiver
Age Caregiver
ECR_ANXIETY Caregiver
ECR_AVOIDANCE Caregiver
EQ5D Caregiver
Relation with patiant	Caregiver's relationship with patient
Gender Patient
Age Patient
ECR_ANXIETY patient
ECR_AVOIDANCE patient
EQ5D patient
Malignant diagnosis
ESAS patient
